# Supplementary material for: Estimating the Impact of Consecutive Blood Meals on Vector Competence of Aedes albopictus for Chikungunya Virus
Source: Pathogens. 2023 Jun 20;12(6):849. doi: 10.3390/pathogens12060849 (PMC10303208; doi:10.3390/pathogens12060849)
Supplement: Supplementary file 1 [file pathogens-12-00849-s001.zip]

Archive with 2 entries (2 files):
- pathogens-2408036-supplementary 1.pdf
- pathogens-2408036-supplementary 2.pdf
